# Supplementary material for: Curcumin-Loaded PnBA-b-POEGA Nanoformulations: A Study of Drug-Polymer Interactions and Release Behavior
Source: Int J Mol Sci. 2023 Feb 27;24(5):4621. doi: 10.3390/ijms24054621 (PMC10003461; doi:10.3390/ijms24054621)
Supplement: Supplementary file 1 [file ijms-24-04621-s001.zip]

Archive with 1 entries (1 files):
- ijms-2211166-supplementary.pdf
